# Supplementary material for: Evaluation of Metabolic Changes in Acute Intermittent Porphyria Patients by Targeted Metabolomics
Source: Int J Mol Sci. 2022 Mar 16;23(6):3219. doi: 10.3390/ijms23063219 (PMC8950560; doi:10.3390/ijms23063219)
Supplement: Supplementary file 1 [file ijms-23-03219-s001.zip]

Archive with 1 entries (1 files):
- ijms-1613277-supplementary.pdf
